# Supplementary material for: Detoxification Response of Pseudomonas fluorescens MFAF76a to Gaseous Pollutants NO2 and NO
Source: Microorganisms. 2022 Aug 5;10(8):1576. doi: 10.3390/microorganisms10081576 (PMC9414441; doi:10.3390/microorganisms10081576)
Supplement: Supplementary file 1 [file microorganisms-10-01576-s001.zip]

Archive with 1 entries (1 files):
- microorganisms-1820718-Supplementary.pdf
